# Supplementary material for: Referrals and Determinant Factors of a National School Health Campaign in Lebanon on Children Aged between 3 and 12 Years Old
Source: Children (Basel). 2024 Jan 30;11(2):175. doi: 10.3390/children11020175 (PMC10886849; doi:10.3390/children11020175)
Supplement: Supplementary file 1 [file children-11-00175-s001.zip]

Archive with 1 entries (1 files):
- children-2827129-supplementary.pdf
